# Supplementary material for: Diagnostic Performance of HbA1c for Detecting OGTT-Diagnosed Diabetes in Obese Individuals with Suspected Prediabetes
Source: J Clin Med. 2026 Jan 4;15(1):374. doi: 10.3390/jcm15010374 (PMC12786714; doi:10.3390/jcm15010374)
Supplement: Supplementary file 1 [file jcm-15-00374-s001.zip]

Archive with 1 entries (1 files):
- jcm-4061245-supplementary.pdf
